# Supplementary material for: Efficacy and safety of ritlecitinib in Asian patients with alopecia areata: A subgroup analysis of the ALLEGRO phase 2b/3 trial
Source: J Dermatol. 2025 Mar 12;52(4):603–14. doi: 10.1111/1346-8138.17539 (PMC11975179; doi:10.1111/1346-8138.17539)
Supplement: Supplementary file 1 — Data S1. [file JDE-52-603-s001.zip]

Archive with 2 entries (2 files):
- 1015_Asia_subgroup_supplemental_04SEP2024.docx
- CONSORT_2010-Checklist_Asian_subgroups.doc
